# Supplementary material for: Molecular surveillance of anti-malarial resistance Pfdhfr and Pfdhps polymorphisms in African and Southeast Asia Plasmodium falciparum imported parasites to Wuhan, China
Source: Malar J. 2020 Nov 25;19:434. doi: 10.1186/s12936-020-03509-w (PMC7691106; doi:10.1186/s12936-020-03509-w)
Supplement: Supplementary file 1 — Additional file 1: Table S1. Haplotypes distribution of Pfdhfr and Pfdhps in a different country during 2011-2019. [file 12936_2020_3509_MOESM1_ESM.xlsx]

## Sheet: Table S1
Table S1 The detailed sample information of Pfdhfr and Pfdhps.
Sample No.	Area	Country	Pfdhfr					Pfdhps						Combined haplotype
			N51I	C59R	S108N	I164L	Haplotype	S436A	A437G	K540E	A581G	A613S	Haplotype
WK-Pf-1	CA	Equatorial Guinea	A	G	T	A	IRNI	G	G	T	G	C	AGKAA	IRNI/AGKAA
WK-Pf-2	CA	Equatorial Guinea	A	G	T	A	IRNI	G	C	T	G	C	AAKAA	IRNI/AAKAA
WK-Pf-3	CA	Equatorial Guinea	A	G	T	A	IRNI	T	G	T	G	C	SGKAA	IRNI/SGKAA
WK-Pf-4	NA	Sudan	A	A	T	A	ICNI	T	C	T	G	C	SAKAA	ICNI/SAKAA
WK-Pf-5	CA	Congo	A/T	G	T	A		T	C	T	G	C	SAKAA
WK-Pf-7	SEA	Burma	A	G	T	T	IRNL	T	G	C	C	C	SGEGA	IRNL/SGEGA
WK-Pf-8	SA	Zambia	A	G	T	A	IRNI	T	C	T	G	C	SAKAA	IRNI/SAKAA
WK-Pf-9	CA	Equatorial Guinea	A	G	T	A	IRNI	G	G	T	G	C	AGKAA	IRNI/AGKAA
WK-Pf-10	CA	Congo	A	G	T	A	IRNI	T	G	T	G	C	SGKAA	IRNI/SGKAA
WK-Pf-11	CA	Congo	A	G	T	A	IRNI	T	G	T	G	C	SGKAA	IRNI/SGKAA
WK-Pf-12	EA	Tanzania	A	G	T	A	IRNI	T	G	C	G	C	SGEAA	IRNI/SGEAA
WK-Pf-13	WA	Liberia	A	G	T	A	IRNI	G	C	T	G	C	AAKAA	IRNI/AAKAA
WK-Pf-14	SEA	Indonesia	T	G	T	A	NRNI	T	C	T	G	C	SAKAA	NRNI/SAKAA
WK-Pf-15	SA	Angola	A	G	T	A	IRNI	G	G	T	C	A	AGKGS	IRNI/AGKGS
WK-Pf-16	CA	Equatorial Guinea	A	G	T	A	IRNI	T	G	T	G	C	SGKAA	IRNI/SGKAA
WK-Pf-17	WA	Liberia	A	G	T	A	IRNI	T	G	T	G	C	SGKAA	IRNI/SGKAA
WK-Pf-18	CA	Equatorial Guinea	A	G	T	A	IRNI	T	G	T/C	G	C
WK-Pf-19	WA	Nigeria	A	G	T	A	IRNI	G	G	T	C	A	AGKGS	IRNI/AGKGS
WK-Pf-20	WA	Nigeria	A	G	T	A	IRNI	G	G	T	C	A	AGKGS	IRNI/AGKGS
WK-Pf-21	WA	Liberia	A	G	T	A	IRNI	T	G	T	G	C	SGKAA	IRNI/SGKAA
WK-Pf-22	WA	Liberia	A	G	T	A	IRNI	G	G	T	G	A	AGKAS	IRNI/AGKAS
WK-Pf-23	CA	Central African Republic	A	G	T	A	IRNI	G	C	T	G	C	AAKAA	IRNI/AAKAA
WK-Pf-24	WA	Guinea	A	G	T	A	IRNI	G	C	T	G	C	AAKAA	IRNI/AAKAA
WK-Pf-25	WA	Guinea	A	G	T	A	IRNI	G	G/C	T	G	A
WK-Pf-26	WA	Nigeria	A	G	T	A	IRNI	T/G	G/C	T	G	C
WK-Pf-27	WA	Liberia	A	G	T	A	IRNI	T	G	T	G	C	SGKAA	IRNI/SGKAA
WK-Pf-28	WA	Nigeria	A	G	T	A	IRNI	G	G	T	G	C	AGKAA	IRNI/AGKAA
WK-Pf-29	WA	Liberia	A	G	T	A	IRNI	G	C	T	G	C	AAKAA	IRNI/AAKAA
WK-Pf-30	SEA	Indonesia	A	G	T	A	IRNI
WK-Pf-31	WA	Guinea	A	G	T	A	IRNI	T	C	T	G	C	SAKAA	IRNI/SAKAA
WK-Pf-32	CA	Equatorial Guinea	A	G	T	A	IRNI	T	C	T	G	C	SAKAA	IRNI/SAKAA
WK-Pf-33	CA	Equatorial Guinea	A	G	T	A	IRNI	G	G	T	G	C	AGKAA	IRNI/AGKAA
WK-Pf-34	CA	Equatorial Guinea	A	G	T	A	IRNI	G	C	T	G	C	AAKAA	IRNI/AAKAA
WK-Pf-35	WA	Guinea	A	G	T	A	IRNI	G	C	T	G	C	AAKAA	IRNI/AAKAA
WK-Pf-36	WA	Nigeria	A	G	T	A	IRNI	G	G	T	C	A	AGKGS	IRNI/AGKGS
WK-Pf-37	WA	Nigeria	A	G	T	A	IRNI	G	G	T	C	A	AGKGS	IRNI/AGKGS
WK-Pf-38	WA	Liberia	A	G	T	A	IRNI	T	G	T/C	G	C
WK-Pf-39	CA	Congo	A	A/G	T	A		T	G/C	T/C	G	C
WK-Pf-40	WA	Sierra Leone	A	G	T	A	IRNI	G	G	T	G	A	AGKAS	IRNI/AGKAS
WK-Pf-41	WA	Sierra Leone	A	G	T	A	IRNI	G	G	T	G	C	AGKAA	IRNI/AGKAA
WK-Pf-42	WA	Ghana	A	G	T	A	IRNI	G	G	T	C	A	AGKGS	IRNI/AGKGS
WK-Pf-43	WA	Guinea	A	G	T	A	IRNI	T	G	C	G	C	SGEAA	IRNI/SGEAA
WK-Pf-44	WA	Liberia	A	G	T	A	IRNI	T	G	C	G	C	SGEAA	IRNI/SGEAA
WK-Pf-45	SA	Angola	A	A	T	A	ICNI	T	G	T	G	C	SGKAA	ICNI/SGKAA
WK-Pf-46	WA	Liberia	A	G	T	A	IRNI	T	G	T	G	C	SGKAA	IRNI/SGKAA
WK-Pf-47	WA	Liberia	A	G	T	A	IRNI	T	G	T/C	G	C
WK-Pf-48	SA	Zambia	A	G	T	A	IRNI	T	G	C	G	C	SGEAA	IRNI/SGEAA
WK-Pf-49	SA	Angola	A	G	T	A	IRNI
WK-Pf-50	EA	Uganda	A	G	T	A	IRNI	T	G	C	G	C	SGEAA	IRNI/SGEAA
WK-Pf-51	SA	Angola	A	A	T	A	ICNI	G	G	T	G	C	AGKAA	ICNI/AGKAA
WK-Pf-52	SA	Angola	A	A/G	T	A		T/G	G	T	G	C
WK-Pf-53	CA	Gabon	A	G	T	A	IRNI	T	G	T	G	C	SGKAA	IRNI/SGKAA
WK-Pf-54	SA	Mozambique	A	G	T	A	IRNI
WK-Pf-55	SA	Angola	A	A	T	A	ICNI	T	G	T	G	C	SGKAA	ICNI/SGKAA
WK-Pf-56	NA	Libya	A	G	T	A	IRNI	T	G	T	G	C	SGKAA	IRNI/SGKAA
WK-Pf-57	WA	Ghana	A	G	T	A	IRNI
WK-Pf-58	SA	Angola	A	A	T	A	ICNI	T	G	C	G	C	SGEAA	ICNI/SGKAA
WK-Pf-59	SA	Angola	A	A/G	T	A		T	G	T	G	C	SGKAA
WK-Pf-60	SA	Angola	A	G	T	A	IRNI	T	G	T	G	C	SGKAA	IRNI/SGKAA
WK-Pf-61	SA	Angola	A	G	T	A	IRNI	T	G	T	G	C	SGKAA	IRNI/SGKAA
WK-Pf-62	SA	Angola	A	A	T	A	ICNI	T	G	T	G	C	SGKAA	ICNI/SGKAA
WK-Pf-63	WA	Nigeria	A	G	T	A	IRNI	T	G	T	G	C	SGKAA	IRNI/SGKAA
WK-Pf-64	WA	Nigeria	A	G	T	A	IRNI	G	G	T	C	A	AGKGS	IRNI/AGKGS
WK-Pf-65	WA	Sierra Leone	A	G	T	A	IRNI	T	G	T	G	A	SGKAS	IRNI/SGKAS
WK-Pf-66	WA	Nigeria	A	G	T	A	IRNI	G	G	T	G	A	AGKAS	IRNI/AGKAS
WK-Pf-67	WA	Ghana	T	G	T	A	NRNI	T	G	T	G	C	SGKAA	NRNI/SGKAA
WK-Pf-68	EA	Ethiopia	T	A	C	A	NCSI	T	C	T	G	C	SAKAA	NCSI/SAKAA
WK-Pf-69	EA	Ethiopia	A	A	T	A	ICNI	T	C	T	G	C	SAKAA	ICNI/SAKAA
WK-Pf-70	WA	Liberia	A	G	T	A	IRNI	T	G	T	G	C	SGKAA	IRNI/SGKAA
WK-Pf-71	WA	Liberia	A	G	T	A	IRNI	G	G	T	C	A	AGKGS	IRNI/AGKGS
WK-Pf-72	WA	Ghana	A	G	T	A	IRNI	G	G	T	G	C	AGKAA	IRNI/AGKAA
WK-Pf-73	WA	Liberia	A	G	T	A	IRNI	G	G	T	G	C	AGKAA	IRNI/AGKAA
WK-Pf-74	WA	Sierra Leone	A	G	T	A	IRNI	T	G	T	G	C	SGKAA	IRNI/SGKAA
WK-Pf-75	WA	Ivory Coast	T	G	T	A	NRNI	T	G	T	G/C	C
WK-Pf-76	EA	Uganda	A	G	T	A	IRNI	T	G	C	G	C	SGEAA	IRNI/SGEAA
WK-Pf-77	CA	Congo	A	G	T	A	IRNI	T	G	T	G	C	SGKAA	IRNI/SGKAA
WK-Pf-78	WA	Nigeria	A	G	T	A	IRNI	G	G	T	C	A	AGKGS	IRNI/AGKGS
WK-Pf-79	EA	Uganda	A	G	T	A	IRNI	T	G	C	G	C	SGEAA	IRNI/SGEAA
WK-Pf-80	WA	Guinea	A	G	T	A	IRNI	G	C	T	G	C	AAKAA	IRNI/AAKAA
WK-Pf-81	WA	Guinea	A	G	T	A	IRNI	T	G	T	G	C	SGKAA	IRNI/SGKAA
WK-Pf-82	SEA	Burma	A	G	T	A	IRNI	G	G	C	G	C	AGEAA	IRNI/AGEAA
WK-Pf-83	WA	Sierra Leone
WK-Pf-84	SA	Mozambique	A	G	T	A	IRNI	T	G	C	G	C	SGEAA	IRNI/SGEAA
WK-Pf-85	CA	Congo	A	G	T	A	IRNI	T	G	T	G	C	SGKAA	IRNI/SGKAA
WK-Pf-86	SEA	Indonesia	T	G	T	A	NRNI	T	G	C	G	C	SGEAA	NRNI/SGEAA
WK-Pf-87	CA	Equatorial Guinea	A	G	T	A	IRNI	T/G	G	T	G	C
WK-Pf-88	SA	Zambia	A	G	T	A	IRNI	T	G	C	G	C	SGEAA	IRNI/SGEAA
WK-Pf-89	SA	Zambia	A	A	T	A	ICNI	T	G	C	G	C	SGEAA	ICNI/SGKAA
WK-Pf-90	WA	Sierra Leone	A	G	T	A	IRNI	T	G	T	G	C	SGKAA	IRNI/SGKAA
WK-Pf-91	SA	Mozambique	A	G	T	A	IRNI	T	G	C	G	C	SGEAA	IRNI/SGEAA
WK-Pf-92	SEA	Laos	A	G	T	A	IRNI	T	C	T	G	C	SAKAA	IRNI/SAKAA
WK-Pf-93	SA	Mozambique	A	G	T	A	IRNI	T	G	C	G	C	SGEAA	IRNI/SGEAA
WK-Pf-94	SA	Angola	A	G	T	A	IRNI	T	G	T	G	C	SGKAA	IRNI/SGKAA
WK-Pf-95	CA	Congo	A	A/G	T	A		T	G	T	G	C	SGKAA
WK-Pf-96	WA	Nigeria	A	G	T	A	IRNI	G	G	T	G/C	C
WK-Pf-97	EA	Tanzania	A	G	T	A	IRNI	T	G	C	C	C	SGEGA	IRNI/SGEGA
WK-Pf-98	WA	Ghana	A	G	T	A	IRNI	T	G	T	G	C	SGKAA	IRNI/SGKAA
WK-Pf-99	SA	Mozambique	A	G	T	A	IRNI	T	G	C	G	C	SGEAA	IRNI/SGEAA
WK-Pf-100	SA	Mozambique	A	G	T	A	IRNI	G	C	T	G	C	AAKAA	IRNI/AAKAA
WK-Pf-101	WA	Ivory Coast	A	G	T	A	IRNI	G	G	T	G	C	AGKAA	IRNI/AGKAA
WK-Pf-102	SA	Angola	A	G	T	A	IRNI	T	G	T	G	C	SGKAA	IRNI/SGKAA
WK-Pf-103	SA	Angola	A	G	T	A	IRNI	G	G	T	G	C	AGKAA	IRNI/AGKAA
WK-Pf-104	WA	Nigeria	A	G	T	A	IRNI	G	G	T	C	A	AGKGS	IRNI/AGKGS
WK-Pf-105	WA	Benin	A	G	T	A	IRNI	G	G	T	G	C	AGKAA	IRNI/AGKAA
WK-Pf-106	WA	Liberia	A	G	T	A	IRNI	G	G	T	G	C	AGKAA	IRNI/AGKAA
WK-Pf-107	WA	Nigeria	A	G	T	A	IRNI
WK-Pf-108	CA	Gabon	A	G	T	A	IRNI	T	G	T	G	C	SGKAA	IRNI/SGKAA
WK-Pf-109	CA	Equatorial Guinea	A	G	T	A	IRNI	T	G	T	G/C	C
WK-Pf-110	WA	Niger	T	G	T	A	NRNI	G	G	T	G	C	AGKAA	NRNI/AGKAA
WK-Pf-111	WA	Liberia	A	G	T	A	IRNI	G	G	T	G/C	A
WK-Pf-112	EA	Uganda	A	G	T	A	IRNI	T	G	C	G	C	SGEAA	IRNI/SGEAA
WK-Pf-113	CA	Congo	A	A/G	T	A		T	G	T	G	C	SGKAA
WK-Pf-114	WA	Liberia	A	G	T	A	IRNI	T	G	T	G	C	SGKAA	IRNI/SGKAA
WK-Pf-115	CA	Equatorial Guinea	A	G	T	A	IRNI	T	G	T	G/C	C
WK-Pf-116	WA	Nigeria	A	G	T	A	IRNI	G	G	T	G/C	A
WK-Pf-117	WA	Benin	A	G	T	A	IRNI	T	G	T	G	C	SGKAA	IRNI/SGKAA
WK-Pf-118	SA	Mozambique	A	G	T	A	IRNI	T	G	T	G	C	SGKAA	IRNI/SGKAA
WK-Pf-119	SA	Zambia	A	G	T	A	IRNI	T	G	C	G	C	SGEAA	IRNI/SGEAA
WK-Pf-120	CA	Congo	A	G	T	A	IRNI	T	G	T	G/C	A/T
WK-Pf-121	WA	Nigeria	A	G	T	A	IRNI	G	G	T	C	A	AGKGS	IRNI/AGKGS
WK-Pf-122	CA	Congo	A	G	T	A	IRNI	T	G	T	G	C	SGKAA	IRNI/SGKAA
WK-Pf-123	CA	Equatorial Guinea	A	G	T	A	IRNI	G	G	T	G	C	AGKAA	IRNI/AGKAA
WK-Pf-124	CA	Congo	A	G	T	A	IRNI	T	G	T	G	C	SGKAA	IRNI/SGKAA
WK-Pf-126	WA	Ivory Coast	A	G	T	A	IRNI	G	G	T	G	C	AGKAA	IRNI/AGKAA
WK-Pf-128	CA	Congo	A	G	T	A	IRNI	T/G	G/C	T/C	G	C
WK-Pf-129	WA	Liberia	A	G	T	A	IRNI	T	G	T	G	C	SGKAA	IRNI/SGKAA
WK-Pf-131	SA	Zambia	A	G	T	A	IRNI	T	G	C	G/C	C
WK-Pf-133	WA	Liberia	A	G	T	A	IRNI	T	G	C	G	C	SGEAA	IRNI/SGEAA
WK-Pf-135	SA	Zambia	T	G	T	A	NRNI	T	G	C	G	C	SGEAA	NRNI/SGEAA
WK-Pf-137	CA	Cameroon	A	G	T	A	IRNI	T	G	T	G	C	SGKAA	IRNI/SGKAA
WK-Pf-139	SA	Angola	A	G	T	A	IRNI	T	G	T	G	C	SGKAA	IRNI/SGKAA
WK-Pf-141	SA	Angola	A	A	T	A	ICNI	T	G	T	G	C	SGKAA	ICNI/SGKAA
WK-Pf-143	WA	Nigeria	A	G	T	A	IRNI	T	G	T	G	C	SGKAA	IRNI/SGKAA
WK-Pf-145	SA	Angola	A	A	T	A	ICNI	T	G	T	G	C	SGKAA	ICNI/SGKAA
WK-Pf-146	SA	Angola	A	G	T	A	IRNI	T	G	T	G	C	SGKAA	IRNI/SGKAA
WK-Pf-148	WA	Ivory Coast	T	A	C	A	NCSI	T	G	T	G	C	SGKAA	NCSI/SGKAA
WK-Pf-149	CA	Cameroon	A	G	T	A	IRNI	T	G	T	G	C	SGKAA	IRNI/SGKAA
WK-Pf-151	EA	South Sudan	A	G	T	A	IRNI	T	G	C	G	C	SGEAA	IRNI/SGEAA
WK-Pf-152	SA	Angola	A	G	T	A	IRNI	T	G/C	T/C	G	C
WK-Pf-154	SA	Angola	A	A/G	T	A		T	G	T/C	G	C
WK-Pf-156	CA	Cameroon	A	G	T	A	IRNI	G	G	T	G	C	AGKAA	IRNI/AGKAA
WK-Pf-158	WA	Guinea	A	G	T	A	IRNI	T	G	T	G	C	SGKAA	IRNI/SGKAA
WK-Pf-160	WA	Guinea	A	G	T	A	IRNI	T	G	T	G	C	SGKAA	IRNI/SGKAA
WK-Pf-162	WA	Guinea	A	G	T	A	IRNI	T	G	C	G	C	SGEAA	IRNI/SGEAA
WK-Pf-163	SA	Angola	A	A/G	T	A		T	G	T	G	C	SGKAA
WK-Pf-165	EA	Uganda	A	G	T	A	IRNI	T	G	T/C	G/C	C
WK-Pf-166	EA	Ethiopia	A	G	T	A	IRNI	G	C	T	G	C	AAKAA	IRNI/AAKAA
WK-Pf-168	WA	Liberia	A	G	T	A	IRNI	G	C	T	G	C	AAKAA	IRNI/AAKAA
WK-Pf-169	EA	South Sudan	A	G	T	A	IRNI	T/G	G/C	T/C	G	C
WK-Pf-170	CA	Congo	A	G	T	A	IRNI	T	G	T	G	C	SGKAA	IRNI/SGKAA
WK-Pf-172	WA	Nigeria	A	G	T	A	IRNI	T	G	T	G	C	SGKAA	IRNI/SGKAA
WK-Pf-173	WA	Nigeria	A	G	T	A	IRNI	G	G	T	G	C	AGKAA	IRNI/AGKAA
WK-Pf-174	WA	Nigeria	A	G	T	A	IRNI	T	G	T	G	C	SGKAA	IRNI/SGKAA
WK-Pf-175	WA	Nigeria	A	G	T	A	IRNI	G	G	T	G	C	AGKAA	IRNI/AGKAA
WK-Pf-176	CA	Gabon	A	G	T	A	IRNI	G	G	T	C	A	AGKGS	IRNI/AGKGS
WK-Pf-177	WA	Burkina Faso	T	G	T	A	NRNI	G	G	T	G	C	AGKAA	NRNI/AGKAA
WK-Pf-178	WA	Nigeria	A	G	T	A	IRNI	T/G	G/C	T	G	C
WK-Pf-179	WA	Nigeria	A	A	T	A	ICNI	T	C	T	G	C	SAKAA	ICNI/SAKAA
WK-Pf-181	WA	Ghana	T	G	T	A	NRNI	T	G	T	G	C	SGKAA	NRNI/SGKAA
WK-Pf-182	CA	Cameroon	A	G	T	A	IRNI	G	G	T	C	A	AGKGS	IRNI/AGKGS
WK-Pf-183	EA	Rwanda	A	G	T	A	IRNI	T	G	C	G	C	SGEAA	IRNI/SGEAA
WK-Pf-184	CA	Cameroon	A	G	T	A	IRNI	T/G	G/C	T	G	C
WK-Pf-185	WA	Nigeria	A	G	T	A	IRNI	T/G	G/C	T	C	C
WK-Pf-186	SA	Zambia	A	G	T	A	IRNI	T	G/C	C	G	C
WK-Pf-187	SA	Angola	A	G	T	A	IRNI	T	G	T	G	C	SGKAA	IRNI/SGKAA
WK-Pf-188	SA	Zambia	A	G	T	A	IRNI	T	G	C	G	C	SGEAA	IRNI/SGEAA
WK-Pf-189	SA	Angola	A	G	T	A	IRNI	G	G	T	G	C	AGKAA	IRNI/AGKAA
WK-Pf-190	SA	Zambia	A	G	T	A	IRNI	T	G	C	G	C	SGEAA	IRNI/SGEAA
WK-Pf-191	WA	Ghana	A	G	T	A	IRNI	T/G	G	T/C	G/C	C
WK-Pf-192	CA	Congo	A	G	T	A	IRNI	T	G	T	G	C	SGKAA	IRNI/SGKAA
WK-Pf-193	CA	Congo	A	G	T	A	IRNI	T	G	C	G	C	SGEAA	IRNI/SGEAA
WK-Pf-194	CA	Congo	A	A	T	A	ICNI	T	G	T	G	C	SGKAA	ICNI/SGKAA
WK-Pf-195	WA	Benin	A	G	T	A	IRNI	T	G	T	G	C	SGKAA	IRNI/SGKAA
WK-Pf-196	SA	Angola	A	G	T	A	IRNI	T	G	T	G/C	C
WK-Pf-197	CA	Congo	A	G	T	A	IRNI	T	C	T	G	C	SAKAA	IRNI/SAKAA
WK-Pf-198	WA	Nigeria	A	G	T	A	IRNI	G	G	T	C	A	AGKGS	IRNI/AGKGS
WK-Pf-199	SA	Angola	A	G	T	A	IRNI	T	G	T	G	C	SGKAA	IRNI/SGKAA
WK-Pf-200	SA	Angola	A	A	T	A	ICNI	T	G	T	G	C	SGKAA	ICNI/SGKAA
WK-Pf-201	SA	Zambia	T	G	T	A	NRNI	G	G	T	C	A	AGKGS	NRNI/AGKGS
WK-Pf-202	WA	Nigeria	A	G	T	A	IRNI	T	G	T/C	G	C
WK-Pf-203	CA	Congo	A	G	T	A	IRNI	T	G	T	G	C	SGKAA	IRNI/SGKAA
WK-Pf-204	CA	Congo	A	G	T	A	IRNI
WK-Pf-205	SA	Angola	A	G	T	A	IRNI	T	G	C	C	C	SGEGA	IRNI/SGEGA
WK-Pf-206	WA	Liberia	A	G	T	A	IRNI	T	G	C	G	C	SGEAA	IRNI/SGEAA
WK-Pf-207	CA	Cameroon	A	G	T	A	IRNI	G	C	T	G	C	AAKAA	IRNI/AAKAA
WK-Pf-208	EA	Uganda	A	G	T	A	IRNI	T	G	C	G/C	C
WK-Pf-209	WA	Nigeria	A	G	T	A	IRNI	T	G	T	G	C	SGKAA	IRNI/SGKAA
WK-Pf-210	SA	Angola	A	A	T	A	ICNI	T	G	T	G	C	SGKAA	ICNI/SGKAA
WK-Pf-211	CA	Cameroon	A	G	T	A	IRNI	T	G	T	G	C	SGKAA	IRNI/SGKAA
WK-Pf-212	EA	Tanzania	A	G	T	A	IRNI	T	G	C	G	C	SGEAA	IRNI/SGEAA
WK-Pf-213	NA	Sudan	A	G	T	A	IRNI	T	G	C	G	C	SGEAA	IRNI/SGEAA
WK-Pf-214	WA	Nigeria	A	G	T	A	IRNI	G	G	T	C	A	AGKGS	IRNI/AGKGS
WK-Pf-215	CA	Congo	A	G	T	A	IRNI	T	G	T	G	C	SGKAA	IRNI/SGKAA
WK-Pf-216	SA	Angola	A	G	T	A	IRNI	T	G	C	G	C	SGEAA	IRNI/SGEAA
WK-Pf-217	CA	Congo	A/T	G	T	A		T	G	T	G	C	SGKAA
WK-Pf-218	WA	Nigeria	A	G	T	A	IRNI	T	G	T	G	C	SGKAA	IRNI/SGKAA
WK-Pf-219	EA	Tanzania	A	G	T	A	IRNI	T	G	C	G	C	SGEAA	IRNI/SGEAA
WK-Pf-220	CA	Congo	A	G	T	A	IRNI	T	G	T/C	G	C
WK-Pf-221	EA	Uganda	A	G	T	A	IRNI	T	G	C	G	C	SGEAA	IRNI/SGEAA
WK-Pf-222	WA	Liberia	A	G	T	A	IRNI	T	G	C	G	C	SGEAA	IRNI/SGEAA
WK-Pf-223	NA	Sudan	T	A	C	A	NCSI	G	C	T	G	C	AAKAA	NCSI/AAKAA
WK-Pf-224	EA	South Sudan	A	A/G	T	A		T	G/C	C	G	C
WK-Pf-225	WA	Nigeria	A	G	T	A	IRNI	T	C	T	G	C	SAKAA	IRNI/SAKAA
WK-Pf-226	EA	South Sudan	A	A	T	A	ICNI	T	G	C	G	C	SGEAA	ICNI/SGEAA
WK-Pf-227	CA	Congo	A	G	T	A	IRNI	G	C	T	G	C	AAKAA	IRNI/AAKAA
WK-Pf-228	EA	Uganda	A	G	T	A	IRNI	T	G	C	G	C	SGEAA	IRNI/SGEAA
WK-Pf-229	SA	Mozambique	A	G	T	A	IRNI	T	G	C	G	C	SGEAA	IRNI/SGEAA
WK-Pf-230	SA	Mozambique	A	G	T	A	IRNI	T	G	C	G	C	SGEAA	IRNI/SGEAA
WK-Pf-231	WA	Mali	T	A	C	A	NCSI	T	G	T	G	C	SGKAA	NCSI/SGKAA
WK-Pf-232	WA	Nigeria	A	G	T	A	IRNI	G	G	T	C	A	AGKGS	IRNI/AGKGS
WK-Pf-233	WA	Niger	T	A	C	A	NCSI	G	G	T	G	C	AGKAA	NCSI/AGKAA
WK-Pf-234	WA	Niger	T	G	T	A	NRNI	G	G	T	G	C	AGKAA	NRNI/AGKAA
WK-Pf-235	WA	Liberia	A	G	T	A	IRNI	T	G	C	G	C	SGEAA	IRNI/SGEAA
WK-Pf-236	WA	Nigeria	T	A	C/T	A		T/G	G/C	T	G/C	A
WK-Pf-237	WA	Nigeria	A	G	T	A	IRNI	T	G	T	G	C	SGKAA	IRNI/SGKAA
WK-Pf-238	CA	Congo	A	G	T	A	IRNI
WK-Pf-239	SA	Angola	A	A	T	A	ICNI	T	G	T	G	C	SGKAA	ICNI/SGKAA
WK-Pf-240	WA	Sierra Leone	A	G	T	A	IRNI	T/G	G/C	T	G	A
WK-Pf-241	WA	Cameroon	A	G	T	A	IRNI	T	G	T	G	C	SGKAA	IRNI/SGKAA
WK-Pf-242	CA	Zambia	A	G	T	A	IRNI	T	G	T/C	G	C
WK-Pf-243	WA	Mali	A/T	G	C/T	A		G	G	T	G	C	AGKAA
WK-Pf-244	CA	Gabon	A	G	T	A	IRNI	T	G	T	G	C	SGKAA	IRNI/SGKAA
WK-Pf-245	SA	Mozambique	A	G	T	A	IRNI	T	G	C	G	C	SGEAA	IRNI/SGEAA
WK-Pf-246	WA	Nigeria	A	G	T	A	IRNI	G	G	T	C	A	AGKGS	IRNI/AGKGS
WK-Pf-247	WA	Nigeria	A	G	T	A	IRNI	G	G	T	C	A	AGKGS	IRNI/AGKGS
WK-Pf-248	WA	Nigeria	A	G	T	A	IRNI	G	G	T	G	A	AGKAS	IRNI/AGKAS
WK-Pf-249	EA	Kenya	A	G	T	A	IRNI	T	G	C	G	C	SGEAA	IRNI/SGEAA
WK-Pf-250	WA	Sierra Leone	A	G	T	A	IRNI	T	G	T	G	C	SGKAA	IRNI/SGKAA
WK-Pf-251	WA	Nigeria	T	A	C/T	A		T/G	G	T/C	G	A
WK-Pf-252	WA	Ivory Coast	A/T	A	C/T	A
WK-Pf-253	SA	Mozambique	A	G	C/T	A		T	G/C	T/C	G	C
WK-Pf-254	EA	Tanzania	A	G	T	A	IRNI	T	G	C	G	C	SGEAA	IRNI/SGEAA
WK-Pf-255	CA	Gabon	A	G	T	A	IRNI	T	G	T	G	C	SGKAA	IRNI/SGKAA
WK-Pf-256	SA	Angola	A	G	T	A	IRNI	T	G	T	G	C	SGKAA	IRNI/SGKAA
WK-Pf-257	WA	Ivory Coast	T	A	C	A	NCSI	G	G	T	G	A	AGKAS	NCSI/AGKAS
WK-Pf-258	CA	Cameroon	A	G	T	A	IRNI	T	G	T	G	C	SGKAA	IRNI/SGKAA
WK-Pf-259	WA	Ivory Coast	A	G	T	A	IRNI	T	C	T	G	C	SGKAA	IRNI/SGKAA
WK-Pf-260	EA	Tanzania	A	G	T	A	IRNI	T	G	C	G	C	SGEAA	IRNI/SGEAA
WK-Pf-261	SA	Angola	T	A	C	A	NCSI	T	C	T	G	C	SAKAA	NCSI/SAKAA
WK-Pf-262	WA	Ivory Coast	A	G	T	A	IRNI	T/G	G/C	T	G	C
WK-Pf-263	EA	South Sudan	A	G	T	A	IRNI	T	G	T/C	G	C
WK-Pf-264	WA	Nigeria	A	G	T	A	IRNI	T	G	T	G	C	SGKAA	IRNI/SGKAA
WK-Pf-265	CA	Chad	A	G	T	A	IRNI	G	C	T	G	C	AAKAA	IRNI/AAKAA
WK-Pf-266	SA	Zambia	A	G	T	A	IRNI	T	G	T/C	G	C
WK-Pf-267	SA	Mozambique	A	G	T	A	IRNI	T	G	C	G	C	SGEAA	IRNI/SGEAA
WK-Pf-268	SA	Angola	T	A	C	A	NCSI	T	C	T	G	C	SAKAA	NCSI/SAKAA
WK-Pf-269	WA	Ivory Coast	A	G	T	A	IRNI	T/G	G/C	T	G	C
WK-Pf-270	WA	Nigeria	A	G	T	A	IRNI	T	G	T	G	C	SGKAA	IRNI/SGKAA
WK-Pf-271	CA	Chad	A	A/G	T	A
WK-Pf-272	CA	Congo						T	G	C	G	C	SGEAA
WK-Pf-273	WA	Mali	A	G	T	A	IRNI	T	G/C	T/C	G/C	C
WK-Pf-274	WA	Guinea	A	A	T	A	ICNI	T	G	T	G	C	SGKAA	ICNI/SGKAA
WK-Pf-275	WA	Nigeria	A	G	T	A	IRNI	T	G	T	G	C	SGKAA	IRNI/SGKAA
WK-Pf-276	WA	Ivory Coast	A	G	T	A	IRNI	G	C	T	G	C	AAKAA	IRNI/AAKAA
WK-Pf-277	WA	Guinea	A	G	T	A	IRNI	G	C	T	G	C	AAKAA	IRNI/AAKAA
WK-Pf-278	CA	Congo	A	G	T	A	IRNI	T	G/C	T	G	C
WK-Pf-279	CA	Congo	A	G	T	A	IRNI	T	G	T	G	C	SGKAA	IRNI/SGKAA
WK-Pf-280	SA	Angola	A	G	T	A	IRNI	T	G	T	G	C	SGKAA	IRNI/SGKAA
WK-Pf-281	CA	Congo	A	G	T	A	IRNI	T	C	T	G	C	SGKAA	IRNI/SGKAA
WK-Pf-284	WA	Burkina Faso	A	G	T	A	IRNI	G	G	T	G	C	AGKAA	IRNI/AGKAA
WK-Pf-285	CA	Congo	A	G	T	A	IRNI	T	G	T	G	C	SGKAA	IRNI/SGKAA
WK-Pf-286	WA	Ivory Coast	A/T	A	C/T	A		T/G	G/C	T/C	G/C	C
WK-Pf-287	CA	Congo	A	G	T	A	IRNI	T	G	C	G	C	SGEAA	IRNI/SGEAA
WK-Pf-288	WA	Ghana	A	G	T	A	IRNI	T/G	G	T	G	C
WK-Pf-289	CA	Gabon	A	G	T	A	IRNI	T	G	T	G	C	SGKAA	IRNI/SGKAA
WK-Pf-290	EA	Uganda	A	G	T	A	IRNI	T	G	C	G	C	SGEAA	IRNI/SGEAA
WK-Pf-291	NA	Sudan	A	A	T	A	ICNI	T	G	C	C	C	SGEGA	ICNI/SGEGA
WK-Pf-292	CA	Congo	A	A	T	A	ICNI	T	C	T	G	C	SAKAA	ICNI/SAKAA
WK-Pf-293	CA	Congo	A	G	T	A	IRNI	T	G	C	G	C	SGEAA	IRNI/SGEAA
WK-Pf-294	CA	Congo	A	G	T	A	IRNI	T	G/C	T/C	G	C
WK-Pf-295	CA	Congo	A	G	T	A	IRNI	T	G	C	G	C	SGEAA	IRNI/SGEAA
WK-Pf-296	CA	Congo	A	G	T	A	IRNI	T	G	C	G	C	SGEAA	IRNI/SGEAA
WK-Pf-297	CA	Congo	A	G	T	A	IRNI	T	G	C	G	C	SGEAA	IRNI/SGEAA
WK-Pf-298	SA	Zambia	A	G	T	A	IRNI	T	G	C	G	C	SGEAA	IRNI/SGEAA
WK-Pf-299	SA	Mozambique	A/T	A	C/T	A		T	G	T/C	G	C
WK-Pf-300	CA	Congo	A	G	T	A	IRNI	T/G	G/C	T/C	G	C
WK-Pf-301	CA	Congo	A	G	T	A	IRNI	T	G	C	G	C	SGEAA	IRNI/SGEAA
WK-Pf-302	WA	Ghana	T	G	T	A	NRNI	T	G	T	G	C	SGKAA	NRNI/SGKAA
WK-Pf-305	EA	Uganda	A	G	T	A	IRNI	T	G	T	G	C	SGKAA	IRNI/SGKAA
WK-Pf-306	WA	Ghana
WK-Pf-307	WA	Ghana	A	G	T	A	IRNI
WK-Pf-308	WA	Nigeria	A	G	T	A	IRNI	G	G/C	T	G	C
WK-Pf-309	WA	Sierra Leone	T	A	C	A	NCSI	G	G	T	G	C	AGKAA	NCSI/AGKAA
WK-Pf-310	WA	Nigeria	A	G	T	A	IRNI
WK-Pf-311	WA	Ivory Coast	A	G	T	A	IRNI	T	G	T	G	C	SGKAA	IRNI/SGKAA
WK-Pf-312	WA	Burkina Faso	A	G	T	A	IRNI	T	G	T	G	C	SGKAA	IRNI/SGKAA
WK-Pf-313	CA	Equatorial Guinea	A	G	T	A	IRNI	G	G	T	G	C	AGKAA	IRNI/AGKAA
WK-Pf-314	CA	Chad	A	A	T	A	ICNI	G	C	T	G	C	AAKAA	ICNI/AAKAA
WK-Pf-315	WA	Nigeria	A	A	T	A	ICNI	T	G	T	G	C	SGKAA	ICNI/SGKAA
WK-Pf-316	WA	Nigeria	A	G	T	A	IRNI	T	G	T	G	C	SGKAA	IRNI/SGKAA
WK-Pf-317	CA	Chad	A	A	T	A	ICNI	G	C	T	C	C	AAKGA	ICNI/AAKGA
WK-Pf-318	WA	Nigeria	A	A	T	A	ICNI	T/G	C	T	G/C	C
WK-Pf-319	WA	Ghana	A	G	T	A	IRNI	G	G	T	G	C	AGKAA	IRNI/AGKAA
WK-Pf-320	WA	Ivory Coast	A	G	T	A	IRNI	T/G	G	T	G	C
WK-Pf-321	WA	Ivory Coast	A	G	T	A	IRNI	G	C	T	G	C	AAKAA	IRNI/AAKAA
WK-Pf-322	WA	Nigeria	A	G	T	A	IRNI	T	G	T	G	C	SGKAA	IRNI/SGKAA
WK-Pf-323	CA	Congo	A	G	T	A	IRNI	T	G	C	C	C	SGEGA	IRNI/SGEGA
WK-Pf-324	WA	Guinea	A	G	T	A	IRNI	G	G	T	G	C	AGKAA	IRNI/AGKAA
WK-Pf-325	CA	Congo	A	G	T	A	IRNI	T	G	C	G	C	SGEAA	IRNI/SGEAA
WK-Pf-326	SA	Mozambique	A	G	T	A	IRNI	T	G/C	T/C	G	C
WK-Pf-327	CA	Congo	A	G	T	A	IRNI	T	G	C	G	C	SGEAA	IRNI/SGEAA
WK-Pf-328	WA	Liberia	A	G	T	A	IRNI	T/G	G	T	G	C
WK-Pf-329	WA	Ghana	A	G	T	A	IRNI	G	G	T	G	C	AGKAA	IRNI/AGKAA
The WA, SA, CA, EA, NA and SEA represent West Africa, South Africa, Central Africa, East Africa, North Africa and Southeast Asia, respectively. The black base is wild type, and the red is mutant and mixed type. The samples with blank in pfdhfr and pfdhps mean sequencing failed. Mixed infections containing wild-type and mutation were excluded for combined haplotype analysis
