# Supplementary material for: Molecular surveillance of anti-malarial resistance Pfdhfr and Pfdhps polymorphisms in African and Southeast Asia Plasmodium falciparum imported parasites to Wuhan, China
Source: Malar J. 2020 Nov 25;19:434. doi: 10.1186/s12936-020-03509-w (PMC7691106; doi:10.1186/s12936-020-03509-w)
Supplement: Supplementary file 2 — Additional file 2: Table S2. The combined haplotypes distribution of Pfdhfr and Pfdhps in different years and areas. [file 12936_2020_3509_MOESM2_ESM.xlsx]

## Sheet: Table S2
Table S2 The combined haplotypes distribution of Pfdhfr and Pfdhps in different years and areas.
Combined Haplotype	Year										Area						Total(%)
	2011(%)	2012(%)	2013(%)	2014(%)	2015(%)	2016(%)	2017(%)	2018(%)	2019(%)		WA(%)	SA(%)	CA(%)	EA(%)	NA(%)	SEA(%)
ICNI-SAKAA	1(16.67)	0(0.00)	1(2.70)	0(0.00)	1(3.23)	0(0.00)	0(0.00)	0(0.00)	1(3.33)		1(1.02)	0(0.00)	1(1.85)	1(4.76)	1(20.00)	0(0.00)	4(1.74)
ICNI-SGKAA	0(0.00)	0(0.00)	4(10.81)	1(3.70)	2(7.41)	3(7.31)	0(0.00)	2(8.0)	1(3.33)		2(2.04)	10(21.28)	1(1.85)	0(0.00)	0(0.00)	0(0.00)	13(5.65)
IRNI-AAKAA	1(16.67)	6(22.22)	1(2.70)	1(3.70)	2(7.41)	2(4.88)	0(0.00)	3(12.00)	1(3.33)		9(9.18)	1(2.13)	6(11.11)	1(4.76)	0(0.00)	0(0.00)	17(7.39)
IRNI-AGKAA	1(16.67)	4(14.81)	2(5.41)	5(18.52)	4(12.90)	1(2.44)	0(0.00)	1(4.00)	4(13.33)		14(14.43)	2(4.26)	6(11.11)	0(0.00)	0(0.00)	0(0.00)	22(9.57)
IRNI-AGKAS	0(0.00)	2(7.41)	1(2.70)	0(0.00)	0(0.00)	0(0.00)	1(16.67)	0(0.00)	0(0.00)		4(4.08)	0(0.00)	0(0.00)	0(0.00)	0(0.00)	0(0.00)	4(1.74)
ICNI-SGEAA	0(0.00)	0(0.00)	0(0.00)	0(0.00)	0(0.00)	1(2.44)	0(0.00)	0(0.00)	0(0.00)		0(0.00)	0(0.00)	0(0.00)	1(4.76)	0(0.00)	0(0.00)	1(0.43)
IRNI-AGKGS	0(0.00)	5(18.52)	4(10.81)	2(7.41)	2(7.41)	3(7.31)	2(33.33)	0(0.00)	0(0.00)		15(15.31)	1(2.13)	2(3.70)	0(0.00)	0(0.00)	0(0.00)	18(7.83)
IRNI-SAKAA	1(16.67)	2(7.41)	0(0.00)	1(3.70)	0(0.00)	2(4.88)	0(0.00)	0(0.00)	0(0.00)		2(2.04)	1(2.13)	2(3.70)	0(0.00)	0(0.00)	1(20.00)	6(2.61)
IRNI-SGEAA	0(0.00)	1(3.70)	7(18.92)	6(22.22)	4(12.90)	13(31.70)	2(33.33)	4(16.00)	10(33.33)		7(7.14)	15(31.91)	9(16.67)	15(71.43)	1(20.00)	0(0.00)	47(20.43)
IRNI-SGKAA	1(16.67)	6(22.22)	11(29.73)	9(33.33)	12(38.71)	10(24.39)	1(16.67)	12(48.00)	7(23.33)		32(32.65)	11(23.40)	24(44.44)	1(4.76)	1(20.00)	0(0.00)	69(30.00)
IRNI-SGKAS	0(0.00)	0(0.00)	1(2.70)	0(0.00)	0(0.00)	0(0.00)	0(0.00)	0(0.00)	0(0.00)		1(1.02)	0(0.00)	0(0.00)	0(0.00)	0(0.00)	0(0.00)	1(0.43)
NCSI-AGKAA	0(0.00)	0(0.00)	0(0.00)	0(0.00)	0(0.00)	1(2.44)	0(0.00)	0(0.00)	1(3.33)		2(2.04)	0(0.00)	0(0.00)	0(0.00)	0(0.00)	0(0.00)	2(0.87)
NCSI-AGKAS	0(0.00)	0(0.00)	0(0.00)	0(0.00)	0(0.00)	0(0.00)	0(0.00)	1(4.00)	0(0.00)		1(1.02)	0(0.00)	0(0.00)	0(0.00)	0(0.00)	0(0.00)	1(0.43)
NCSI-SGKAA	0(0.00)	0(0.00)	0(0.00)	0(0.00)	1(3.23)	1(2.44)	0(0.00)	0(0.00)	0(0.00)		2(2.04)	0(0.00)	0(0.00)	0(0.00)	0(0.00)	0(0.00)	2(0.87)
NRNI-AGKAA	0(0.00)	0(0.00)	0(0.00)	1(3.70)	1(3.23)	1(2.44)	0(0.00)	0(0.00)	0(0.00)		3(3.06)	0(0.00)	0(0.00)	0(0.00)	0(0.00)	0(0.00)	3(1.30)
NRNI-SGKAA	0(0.00)	0(0.00)	1(2.70)	0(0.00)	1(3.23)	0(0.00)	0(0.00)	0(0.00)	1(3.33)		3(3.06)	0(0.00)	0(0.00)	0(0.00)	0(0.00)	0(0.00)	3(1.30)
ICNI-AGKAA	0(0.00)	0(0.00)	1(2.70)	0(0.00)	0(0.00)	0(0.00)	0(0.00)	0(0.00)	0(0.00)		0(0.00)	1(2.13)	0(0.00)	0(0.00)	0(0.00)	0(0.00)	1(0.43)
IRNI-SGEGA	0(0.00)	0(0.00)	0(0.00)	1(3.70)	0(0.00)	1(2.44)	0(0.00)	0(0.00)	1(3.33)		0(0.00)	1(2.13)	1(1.85)	1(4.76)	0(0.00)	0(0.00)	3(1.30)
NCSI-SAKAA	0(0.00)	0(0.00)	1(2.70)	0(0.00)	0(0.00)	0(0.00)	0(0.00)	2(8.00)	0(0.00)		0(0.00)	2(4.26)	0(0.00)	1(4.76)	0(0.00)	0(0.00)	3(1.30)
NRNI-AGKGS	0(0.00)	0(0.00)	0(0.00)	0(0.00)	0(0.00)	1(2.44)	0(0.00)	0(0.00)	0(0.00)		0(0.00)	1(2.13)	0(0.00)	0(0.00)	0(0.00)	0(0.00)	1(0.43)
NRNI-SGEAA	0(0.00)	0(0.00)	1(2.70)	0(0.00)	1(3.23)	0(0.00)	0(0.00)	0(0.00)	0(0.00)		0(0.00)	1(2.13)	0(0.00)	0(0.00)	0(0.00)	1(20.00)	2(0.87)
ICNI-AAKAA	0(0.00)	0(0.00)	0(0.00)	0(0.00)	0(0.00)	0(0.00)	0(0.00)	0(0.00)	1(3.33)		0(0.00)	0(0.00)	1(1.85)	0(0.00)	0(0.00)	0(0.00)	1(0.43)
NCSI-AAKAA	0(0.00)	0(0.00)	0(0.00)	0(0.00)	0(0.00)	1(2.44)	0(0.00)	0(0.00)	0(0.00)		0(0.00)	0(0.00)	0(0.00)	0(0.00)	1(20.00)	0(0.00)	1(0.43)
ICNI-SGEGA	0(0.00)	0(0.00)	0(0.00)	0(0.00)	0(0.00)	0(0.00)	0(0.00)	0(0.00)	1(3.33)		0(0.00)	0(0.00)	0(0.00)	0(0.00)	1(20.00)	0(0.00)	1(0.43)
NRNI-SAKAA	0(0.00)	1(3.70)	0(0.00)	0(0.00)	0(0.00)	0(0.00)	0(0.00)	0(0.00)	0(0.00)		0(0.00)	0(0.00)	0(0.00)	0(0.00)	0(0.00)	1(20.00)	1(0.43)
IRNI-AGEAA	0(0.00)	0(0.00)	1(2.70)	0(0.00)	0(0.00)	0(0.00)	0(0.00)	0(0.00)	0(0.00)		0(0.00)	0(0.00)	0(0.00)	0(0.00)	0(0.00)	1(20.00)	1(0.43)
IRNL-SGEGA	1(16.67)	0(0.00)	0(0.00)	0(0.00)	0(0.00)	0(0.00)	0(0.00)	0(0.00)	0(0.00)		0(0.00)	0(0.00)	0(0.00)	0(0.00)	0(0.00)	1(20.00)	1(0.43)
ICNI-AAKGA	0(0.00)	0(0.00)	0(0.00)	0(0.00)	0(0.00)	0(0.00)	0(0.00)	0(0.00)	1(3.33)		0(0.00)	0(0.00)	1(1.85)	0(0.00)	0(0.00)	0(0.00)	1(0.43)
Total	6	27	37	27	31	41	6	25	30		98	47	54	21	5	5	230
Mutations are shown in underline and bold; The WA, SA, CA, EA, NA and SEA represent West Africa, South Africa, Central Africa, East Africa, North Africa and Southeast Asia, respectively.
